# Supplementary material for: Comparative evaluation of radiographic and computed tomographic findings in dogs with bilateral medial coronoid disease (MCD) presenting with unilateral forelimb lameness
Source: PLoS One. 2023 Apr 10;18(4):e0282656. doi: 10.1371/journal.pone.0282656 (PMC10085011; doi:10.1371/journal.pone.0282656)
Supplement: S1 Data — (XLSX) [file pone.0282656.s003.xlsx]

## Sheet: CT
Dog	Topos	Type of pathology	Type of fragmentation of the MCP	Fragment dislocation	Fragment shape	Size of the largest fragment length x width (cm)	Limb with surgical intervention = lame limb	Comments
1	right	1	1	No	3	0,4 x 0,3	right
1	left	1	2	No	2	0,2 x 0,2	right
2	right	2	1	Yes	1	0,1 x 0,6	right
2	left	4	2	No	3	0,6 x 0,4	right
3	right	1	1	Yes	4	0,8 x 0,5	right
3	left	1	3	Yes	3	0,4 x 0,3	right
4	right	1	1	No	2	0,3 x 0,1	left
4	left	1	2	Yes	1	0,6 x 0,25	left
5	right	1	2	No	3	0,1 x 0,1	right
5	left	5	2	No	3		right	inhomogenous
6	right	1	2	No	2	0,1 x 0,1	left
6	left	1	2	No	2	0,4 x 0,3	left
7	right	1	1	No	3	0,5 x 0,3	left
7	left	1	2	Yes	4	0,5 x 0,3	left
8	right	4	3	Yes	4	0,2 x 0,1	right
8	left	1	2	No	1	0,4 x 0,3	right
9	right	1	2	No	1	0,45 x 0,3	left
9	left	2	1	Yes	2	0,5 x 0,35	left
10	right	3	2	No	1	0,3 x 0,1	left
10	left	2	3	Yes	1	0,5 x 0,3	left
11	right	1	2	No	2	0,2 x 0,2	left
11	left	1	3	Yes	2	0,6 x 0,2	left
12	right	2	3	No	1	0,4 x 0,4	right
12	left	3	2	No	3	0,5 x 0,3	right
13	right	2	3	Yes	1	0,6 x 0,4	right
13	left	1	2	No	3	0,5 x 0,4	right
14	right	3	2	No	1	0,6 x 0,6	right
14	left	3	1	No	2	0,7 x 0,3	right
15	right	1	2	No	1	0,4 x 0,2	right
15	left	1	2	Yes	3	0,8 x 0,4	right
16	right	1	2	Yes	2	0,6 x 0,5	right
16	left	3	1	No	2	0,45 x 0,2	right
17	right	3	2	No	1		left	Hyperintense homogenous
17	left	1	2	No	3	0,4 x 0,2	left
18	right	1	1	No	3	1,0 x 0,3	right
18	left	1	2	No	1	0,3 x 0,3	right
19	right	1	1	Yes	1	1,0 x 0,5	right
19	left	3	1	No	1	0,55 x 0,25	right
20	right	1	2	Yes	4	0,3 x 0,3	left
20	left	1	1	Yes	3	0,6 x 0,7	left
21	right	1	2	No	3	0,4 x 0,2	left
21	left	1	2	Yes	2	0,5 x 0,4	left
22	right	1	3	Yes	1	0,7 x 0,4	right
22	left	1	1	Yes	2	0,8 x 0,6	right
23	right	1	2	No	2	0,1 x 0,1	left
23	left	1	3	No	2	0,7 x 0,6	left
24	right	1	2	No	1	0,1 x 0,1	left
24	left	1	1	Yes	4	0,5 x 0,3	left
25	right	1	1	No	1	0,4 x 0,4	left
25	left	1	1	Yes	1	0,7 x 0,5	left
26	right	1	1	Yes	2	0,7 x 0,4	right
26	left	1	2	No	1	0,5 x 0,3	right
27	right	2	3	No	2	0,2 x 0,1	left
27	left	2	3	Yes	4	0,5 x 0,2	left
28	right	1	1	No	3	0,2 x 0,2	right
28	left	1	2	No	2	0,3 x 0,2	right
29	right	1	2	No	3	0,3 x 0,2	right
29	left	1	2	No	2	0,1 x 0,1	right
30	right	3	1	No	3	0,1 x 0,1	left
30	left	3	1	No	1	0,6 x 0,35	left
31	right	1	1	No	3	0,5 x 0,2	right
31	left	1	1	No	1	0,5 x 0,2	right
32	right	1	1	No	3	0,6 x 0,6	right
32	left	1	2	No	2	0,1 x 0,1	right
33	right	2	3	Yes	1	0,5 x 0,4	right
33	left	1	1	Yes	4	0,7 x 0,4	right
34	right	2	3	Yes	4	0,5 x 0,35	right
34	left	1	2	No	1	0,2 x 0,1	right
35	right	3	2	No	2	0,1 x 0,1	left
35	left	1	2	No	2	1,0 x 0,6	left
36	right	1	1	Yes	2	0,45 x 0,3	right
36	left	1	1	Yes	2	0,7 x 0,2	right
37	right	1	2	No	4	0,6 x 0,35	left
37	left	1	2	Yes	3	0,6 x 0,4	left
38	right	1	2	No	3	0,4 x 0,4	right
38	left	3	2	No	1	0,3 x 0,2	right
39	right	1	2	No	2	0,1 x 0,1	left
39	left	1	2	Yes	3	0,35 x 0,3	left
40	right	1	2	Yes	3	0,1 x 0,1	left
40	left	1	2	Yes	4	0,4 x 0,3	left
41	right	2	3	Yes	3	0,6 x 0,4	left
41	left	1	1	Yes	3	0,5 x 0,4	left
42	right	1	2	No	3	0,3 x 0,45	right
42	left	1	2	No	1	0,5 x 0,5	right

## Sheet: Legende
Type of pathology	Type of fragmentation of the MCP	Fragment shape	Fragment dislocation
1 = Single fragment 2 = Multiple fragments 3 = Fissures 4 = Combination of lesions 5 = None of the above lesions	1 = Fragment or fissure along the radial incisure of the ulna 2 = Fragmentation affecting the MCP at the apex 3 = Radial incisures – Tip fragment or fissure (Combination)	Type 1: Round Type 2: Pointed Type 3: Flattened Type 4: Irregular	Yes / No
