# Supplementary material for: Comparative evaluation of radiographic and computed tomographic findings in dogs with bilateral medial coronoid disease (MCD) presenting with unilateral forelimb lameness
Source: PLoS One. 2023 Apr 10;18(4):e0282656. doi: 10.1371/journal.pone.0282656 (PMC10085011; doi:10.1371/journal.pone.0282656)
Supplement: S2 Data — (XLSX) [file pone.0282656.s004.xlsx]

## Sheet: Radiographs
Dog	Breed	Weight (kg)	Limb with surgical intervention	Topos	IEWG	TNS
1	Beauceron	44.5	right	left	0	0.52
1	Beauceron	44.5	right	right	3	0.54
2	Crossbreed	43	right	left	1	0.46
2	Crossbreed	43	right	right	1	0.47
3	Labrador	27.7	right	left	0	0.5
3	Labrador	27.7	right	right	0	0.45
4	Crossbreed	27	left	left	0	0.48
4	Crossbreed	27	left	right	0	0.43
5	Rhodesian Ridgeback	38	right	left	0	0.4
5	Rhodesian Ridgeback	38	right	right	1	0.62
6	Sheltie	22.8	left	left	2	0.56
6	Sheltie	22.8	left	right	1	0.43
7	Crossbreed	17	left	left	1	0.47
7	Crossbreed	17	left	right	1	0.44
8	Labrador	25	right	left	2	0.42
8	Labrador	25	right	right	3	0.44
9	Labrador	28.9	left	left	0	0.6
9	Labrador	28.9	left	right	0	0.54
10	Flat Coated Retriever	41.8	left	left	3	0.49
10	Flat Coated Retriever	41.8	left	right	1	0.5
11	Labrador	48.6	left	left	0	0.38
11	Labrador	48.6	left	right	1	0.46
12	Bernese Mountain Dog	44	right	left	0	0.49
12	Bernese Mountain Dog	44	right	right	0	0.47
13	German Shepherd Dog	29	right	left	3	0.58
13	German Shepherd Dog	29	right	right	3	0.5
14	Crossbreed	30.8	right	left	0	0.49
14	Crossbreed	30.8	right	right	1	0.46
15	Mastin de los Pirineo	68.5	right	left	1	0.4
15	Mastin de los Pirineo	68.5	right	right	0	0.35
16	Airedale Terrier	25.7	right	left	1	0.43
16	Airedale Terrier	25.7	right	right	1	0.44
17	Labrador	24.1	left	left	0	0.54
17	Labrador	24.1	left	right	0	0.44
18	Rottweiler	50.5	right	left	0	0.4
18	Rottweiler	50.5	right	right	0	0.38
19	American Staffordshire Terrier	29.4	right	left	0	0.45
19	American Staffordshire Terrier	29.4	right	right	1	0.45
20	Magyar Vizsla	33.5	left	left	0	0.47
20	Magyar Vizsla	33.5	left	right	0	0.44
21	Labrador	31.4	left	left	0	0.52
21	Labrador	31.4	left	right	0	0.46
22	Labrador	31	right	left	1	0.56
22	Labrador	31	right	right	0	0.65
23	Old Englisch Bulldog	31.2	left	left	0	0.43
23	Old Englisch Bulldog	31.2	left	right	0	0.47
24	Rottweiler	28.5	left	left	1	0.45
24	Rottweiler	28.5	left	right	0	0.43
25	Crossbreed	44.4	left	left	0	0.53
25	Crossbreed	44.4	left	right	0	0.57
26	Crossbreed	45	right	left	0	0.5
26	Crossbreed	45	right	right	0	0.5
27	German Shepherd Dog	45	left	left	0	0.41
27	German Shepherd Dog	45	left	right	1	0.46
28	Airdale Terrier	28.8	right	left	0	0.54
28	Airdale Terrier	28.8	right	right	0	0.54
29	Labrador	25.3	right	left	1	0.44
29	Labrador	25.3	right	right	0	0.48
30	Rottweiler	48.1	left	left	3	0.37
30	Rottweiler	48.1	left	right	1	0.37
31	Labrador	25.3	right	left	0	0.46
31	Labrador	25.3	right	right	0	0.56
32	Crossbreed	31.6	right	left	0	0.45
32	Crossbreed	31.6	right	right	0	0.47
33	Crossbreed	39.5	right	left	0	0.55
33	Crossbreed	39.5	right	right	2	0.4
34	Elo	23.3	right	left	1	0.53
34	Elo	23.3	right	right	1	0.53
35	Rottweiler	34	left	left	2	0.48
35	Rottweiler	34	left	right	2	0.39
36	Ciobanese Mioritic	33.5	right	left	0	0.37
36	Ciobanese Mioritic	33.5	right	right	1	0.53
37	Crossbreed	40	left	left	0	0.45
37	Crossbreed	40	left	right	0	0.44
38	Crossbreed	10.5	right	left	0	0.36
38	Crossbreed	10.5	right	right	0	0.31
39	Bernese Mountain Dog	30.3	left	left	1	0.47
39	Bernese Mountain Dog	30.3	left	right	0	0.44
40	Golden Retriever	29.2	left	left	3	0.44
40	Golden Retriever	29.2	left	right	1	0.4
41	American Staffordshire Terrier	24.7	left	left	2	0.68
41	American Staffordshire Terrier	24.7	left	right	3	0.48
42	Airdedale Terrier	30.9	right	left	1	0.45
42	Airdedale Terrier	30.9	right	right	0	0.45
